# Supplementary material for: Akkermansia muciniphila suppressing nonalcoholic steatohepatitis associated tumorigenesis through CXCR6+ natural killer T cells
Source: Front Immunol. 2022 Dec 1;13:1047570. doi: 10.3389/fimmu.2022.1047570 (PMC9755844; doi:10.3389/fimmu.2022.1047570)
Supplement: Supplementary file 3 [file Table_2.xlsx]

## Sheet: Sheet1
	Figure 1											Figure 3
	a				d			e
	Control	NAFLD	NAFLD-HCC		Control	STAM		Control	STAM			e					h
	0.42		0.62		1.81	0.72		9.56	7.12			Control	STAM	STAM+AKK (milk)	STAM+AKK (feces)		Control	STAM	STAM+AKK (milk)	STAM+AKK (feces)
	0.85	0.67	0.64		15.7	0.18		9.09	6.79			0	3	4	5		93.4	85.44	91.2	68
	1.12	0.7			2.67	0.01		10.03	6.32			0	6	3	5		71.2	77.52	104	105.8
	0.99	0.67	0.69		1.36	0.45		10.45	7.65			0	5	2	4		61.4	67.8	74.4	77
	1.75	0.5	0.44		1.01	0.04		9.72	8.07			0	5	3	5		156.2	111.4	145.4	70.4
	0.87	0.51	0.55		23.5	0.03		9.14	7.12			0	5	3	3		73	99.2	114.2	69.2
												0	3	2	3		110.2	79	97.8	59.6
	Figure 2
	c											i					j
	Control						STAM					Control	STAM	STAM+AKK (milk)	STAM+AKK (feces)		Control	STAM	STAM+AKK (milk)	STAM+AKK (feces)
	9	8.5	8.5	7.6	8.8	8.1	18	22	18.9	25		0.26	0.744	0.96	0.744		8.5	38.4	20.8	33.7
	8.5	8.5	7.6	8.8	7.3	7.9	38.4	32.7	15.3	33.8		0.58	0.24	0.56	0.24		8.5	32.7	27.2	22.8
	8.1	8.9	8.2	9.5	8.1	6.5	31.8	33.8	22.7	18.9		0.4	0.27	0.9	0.67		7.6	30.4	22.4	30.5
	8.5	6.9	7.6	9	9.9	8.6	33.7	30.7	18.9	22.9		0.54	1.26	0.56	0.33		8.8	33.2	28.9	37.1
												0.44	0.32	0.52	0.32		7.3	38.4	18.4	29.4
	d											0.42	0.48	0.22	0.48		7.9	35	26.8	26.9
	Control						STAM
	34	24	27	41	22	34	21	18	14	27
	33	36	28	45	24	23	53	97	35	65		k
	43	40	31	27	34	30	103	200	150	112		STAM	STAM+AKK (milk)	STAM+AKK (feces)
												Control	STAM	STAM+AKK (milk)	STAM+AKK (feces)
	e											89	50	88	50
	4	10	20									67	37	67	37
	0	6	5									59	39	77	39
	0	4	6									79	45.6	91	45.6
	0	2	3									91	56	55	56
	0	3	4									58	47	58	47
	0	5	3
	Figure 4
	d						e	ALT
	STAM	STAM+AKK		STAM	STAM+AKK		Control	STAM	STAM+AKK
	0	0		5	2		52	236	140
	6	0		6	0		30	168	88
	5	2		3	2		38	197	209
	12	3		6	1		29	169	136
	6	2		4	3		34	224	185
	3	1		0	0		38	123	135
	h
	STAM	STAM+AKK
	0.12	0.21			Control						STAM						STAM+AKK
	0.05	0.04			6	6.7	6.5	6.8	6	6.5	20.3	22.3	15.3	24.1	17.1	13.2	17.4	19.5	16.4	18.7	22.2	14.4
	0.08	0.11			8	6.1	6.9	7.1	7.2	7.4	22.4	29.6	36.9	35.4	34.7	34.9	40.6	33.8	34.9	36.8	40.1	34.9
	0.06	0.15			8	6.1	6.9	7.1	7	6.8	37.2	44	44.6	28.4	33.8	43.2	28.4	33.8	43.2	40.8	28.4	35.8
	0.08	0.09			8.1	8.9		8.2	9.5	8.1	41	30.1	31.7	40.4	43.6	39.2	33.3	23.2	31.3	33	36.8	29.3
	0.11	0.17			8.8	8.6	8.3	7.3	6.9	8.2	41	30.1	31.7	40.4	43.6	39.2	18.9	23.2	35.9	33	24.9	28.9
	0.13	0.08
	i
	Day 30	STAM										STAM+AKK										Control
	30	14.5	12.6	13.4	13.3	12.7	16	11.7	11.3	8.8	12.8	13.9	10.2	14.6	14.5	13.7	12.2	13.4	10.4	11.7	13.1	13.9	13	14.6	14.5	13.7	15	15	18.1	16.9	15.7
	34	16.3	13.9	14.5	14.6	14.4	16.8	14.1	13.4	11.1	15.4	15.7	11.6	16	15.7	15.6	14.4	15.2	11.7	14.2	15.6	15.7	15	16	15.7	15.6	16	15.2	18.7	17.4	16.7
	38	17.3	15.5	15.9	15.6	15.6	18.2	16	14.8	13.1	16.7	16.7	13	17.1	16.7	16.6	15.7	16.9	13.5	15.8	17.3	17.4	16	17.1	16.7	16.6	17.4	16.9	19.5	17.9	17.3
	41	19.7	15.4	15.7	15.9	15.5	18.5	16.6	15.1	14	17.2	16.7	13.3	17.5	17	16.3	15.8	17	13.7	16.6	17.9	17.8	16.9	17.5	17	16.3	17	17	19.6	18.3	17.9
	45	18.4	16.1	16.7	16.4	16.1	18.9	16.7	15.2	15	17.7	17.3	13.6	18.5	17.9	17.1	16.7	17.8	14.5	17	18.1	17.9	17	18.5	17.9	17.1	17.5	17.9	20	18.6	18.1
	48	18.2	16.2	16.9	16.7	16.5	19.4	17	15.2	15.3	17.8	17.5	13.8	19	18	17.5	16.8	18	14.6	17.2	18.5	18	17.5	19	18	17.5	17.8	18.7	20.5	19.4	18.5
	52	18.9	15.9	17.1	16.8	16.2	19.5	17.4	15.5	15.8	18.5	18	14.4	19.4	18.6	18.1	17.6	18.7	15.3	18	19.1	18.2	17.7	19.4	18.6	18.1	18.6	19	20.8	19.5	19.1
	55	19.1	16.7	17.5	17.5	16.9	19.9	17.9	16.3	16.2	19.1	18	14.2	19.9	19.1	18.3	17.7	19	15.6	18	19.1	19	17.9	19.9	19.1	18.3	18.7	19.6	21	20.5	19.1
	59	20	16.9	17.8	17.5	17.4	20.6	18.2	16.2	16.5	19.3	18.4	14	20.5	19.4	18.9	17.8	18.9	15.6	18.1	19.3	19	18	20.5	19.4	18.9	18.8	20	21.5	20.4	19.3
	62	19.9	16.6	18.1	17.4	17.4	20.7	18.9	16.6	16.7	19.5	18.7	14.2	20.6	19.3	18.9	18.4	19.5	15.5	18.5	19.9	20	18.8	20.6	19.3	18.9	19	21	21.6	21	20
	66	20.4	17.2	18.5	18.1	17.6	21.4	19.3	17.1	17.3	19.9	18.9	14.3	21.3	19.9	19.4	18.5	20.1	15.4	19.1	20.6	21	18.9	21.3	19.9	19.4	20	21	21.9	21.7	21
	69	20.2	16	18.3	18.2	17.7	21	19.1	16.7	17.2	19.8	18.9	14.1	21.1	19.8	19.3	18.3	19.8	15.6	18.8	20.2	21.4	19.8	21.1	19.8	19.3	21	21.1	22	22	21.2
	73	20.5		18.8	18.6	18	21.7	19.9	17.8	17.4	20.6	19.4	14	21.9	20.5	19.7	18.9	20.8	15.9	19.5	20.8	21.8	20	21.9	20.5	21	22	21.5	22.5	22.6	22
	76	21		19.4	18.9	18.8	21.8	20	17.9	17.3	20.9	19.4	11.7	21.4	20.7	20.1	19.1	21.2	15.8	19.6	20.9	22	21	23.5	22	22.6	20	22	22.8	22.8	23
	80	20.9		19.3	19.2	18.2	21.9	19.6	18.4	17.5	21.1	19.8		22	21.2	20.6	19.2	21.5	15.8	20.1	21.2	22.3	22.5	22	23.7	22.2	23.3	23.8	23.4	23.4	23.3
	83	21		19	18.9	18.3	22.3	19.4	17.8	17.1	20.5	19.5		21.7	20.7	20.1	19.2	21.3		20.1	21.1	22.6	22.7	22.3	24.3	22.2	23.4	24.1	23.3	23.2	23.2
	87	21.7		19.6	18.9	17.3	23.1	20.1	17.7		21.5	19.8		22.1	21.6	21	20.2	21.5		20.5	21.6	23.4	22.5		24.7	23.3	23.7	24.2	23.9	23.3	23.8
	90	22		19.8	19	16.6	23.4	20	17.7		21.4	20.3		22.2	21.3	21	20.2	21.7		20.3	21	23.6	22.7		25.3	22.6	23.7	24	24.5	23.2	24.2
	94	22.2		19.8	19.1	14.1	23.1	19.9	17.4		21.9	20		22	21.4	20.9	19.8	21.6		20.3	21.5	24.2	23.7		26	23.6	24.3	24.5	24.8	23.5	24.5
	97	22.2		19.9	18.8	13	23.2	19.6	16.4		21.6	20		22	21	20.8	19.7	21.7		20.3	21	24.3	23.9		26.7	23.8	24.4	24.9	25.3	23.9	24.8
	101	22.1		20.4	18.9		23.1	19.5	14.4		22.5	19.9		22.3	21.2	21	19.9	21.9		19.9	21.3	24.8	23.9		26.9	24	24.8	25	25.2	24.3	24.5
	104	22.8		20.7	19.1		23.6	19			22.6	19.9		22.4	21.7	21.1	19.7	22.8		20	22	25.4	24.3		24.6	24.5	26	25.2	26.1	25.2	25.4
	108	22.5		20.7	19.2		24.2	16.5			22.9	18.3		22.7	21.8	20.9	19.9	23.2		19.3	21.3	26.1	24.8		27.6	24.5	26.3	25.8	26.2	25.4	25.7
	111	22.1		20.8	19.1		24.4				22.9	17.6		22.6	22.1	21.3	19.7	23.5		18.7	21.4	26.1	24.7		27.5	24.6	26.1	25.2	25.9	25.2	25.4
	115	22.8		20.7	19.1		24.4				22.5	17.7		23	22	21.1	20.8	24.6		17.4	21.7	26	24.6		27.5		26.9	26.2	26.4	25.9	25.7
	118	22.4		20.9	19.1		24.7				23	18.2		23	22.4	21.3	20.7	24.4		15.4	21.7	26	24.8		28		26.5	26.9	26.2	25.9	26.4
	122	22.6		21	19.2		25.1				23.1	18.2		22.8	22.7	21.3	21	25.1			21.2	26	24.8		27.7		26.8	26.7	26.7	26	26.4
	125	22.5		20	19.6		25.4				23.5	18.2		22.6	22.5	21.2	21.2	25.5			21.8	26.6	25.1		28.1		26.8	26.5	26.2	25.4	26.4
	129	21.9		18.3	19.4		25.8				23.9	17.5		22.4	22.6	21.2	21.1	25.7			21.6	26.6	25.5		28.2		27.4	27	27	26.7	26.9
	132	21.2		17.5	18.6		25.6				23.6	17.6		22.4	22.7	21.3	20.7	26.3			20.6	26.9	25.1		28.2		27.6	27.1	27.2	26.5	26.9
	136			17.1	16.5		26.4				24.4	17.8		22.2	23.2	21.7	21	26.5			16.4	27.1	25		28.4		27.5	26.9	27.2	26.2	27.2
	139			16.7			26.9				24.1	17.6		22.3	23.8	21.7	21.1	27				26.9	25.2		28.1		26.8	26.8	27	26.2	27.3
													Figure 6
	Figure 5												c
	c												tumor nodules
	Control	STAM	STAM+AKK		Control	STAM	STAM+AKK						WT		CD1d-/-		CXCR6-/-
	25.5	34.8	27.8		57.4	44.5	50.4						STAM	STAM+AKK	STAM	STAM+AKK	STAM	STAM+AKK
	24.8	32.6	29.8		53.7	45.8	50.5						7	3	11	13	16	11
	26.2	36	31		55.2	47.3	64.1						14	5	9	8	9	6
	18.7	34.8	18.7		57.6	49.3	47.8						9	2	12	9	14	15
	18.1	60	27.5		57	26.6	49.1						5	3	9	10	11	12
	18.6	86.7	29.7		58	8	56.1							0	11	7	12	9
															0	11	10	0
	d
	Control	STAM	STAM+AKK		Control	STAM	STAM+AKK						tumor size
	5	13.7	13.8		6.49	11.2	10.3						WT		CD1d-/-		CXCR6-/-
	5.39	15.8	14.5		5	12.4	10.9						5	2	7	6	8	4
	5.31	20.3	11.1		5.08	12.6	9.31						5	2	5	7	7	7
	4.46	8.7	16		7.04	11.2	9.3						3.3	1	8	4	5	5
	4.3	20.4	11.7		6.02	17.8	7.71								7	8	6	4
	6.2	15	14.8		6.32	17.7	9.56								5	5	6	6
													3	1	9	7	5	0
	e					f								0
	Control	STAM	STAM+AKK			Control	STAM	STAM+AKK
	2.4	1.8	5.1			0.82		1.67
	2.7	1.9	3.5			0.75	0.61	1.08						d
	2.2	1.7	5.6			1.4	0.91	4.83					tumor nodules	+PBS	+a-GalCer	+AKK	tumor size	+PBS	+a-GalCer	+AKK
	2.6	1.3	8.1			1.3	0.36	2.23						7	3	5		7	0	3
	2	0.6	9.1			1.23	0.68	0.76						11	0	2		3	1	2
	3	0.8	6.1			0.5	0.35							6	0	6		6	2	2
														5	3	2		5	1	2
														7	9	1		7	0	1
	i													5	2	0		5	2	0
	Control	STAM	STAM+AKK		Control	STAM	STAM+AKK		Control	STAM	STAM+AKK
	1.62	29.32*	2.66		0.42	1.13	0.62		1.3	9.1	3.21
	1.19	6.18	3.15		0.85	0.67	0.64		1.11	5.27	4.17
	0.98	12.19	1.38		1.12	0.7	1.26		1.15	8.01	2.35		f			g			h
	0.65	8.13	5.44		0.99	0.67	0.69		0.62	4.89	2.19		Control	AKK		Control	AKK		Control	AKK
	0.91	2.96	5.31		1.75	0.5	0.44		1.1	1.9	2.42		13.3	28.8		18.8	37.5		1.33	2
	0.64	5.83	5.02		0.87	0.51	0.55		0.72	3.08	6.69		5.27	29.9		5.27	37.3		0.67	4
													12	24.8		16.4	37.6		0.6	2.6
													10.2	22.7		10.2	36.9		1.4	2.9
													11.2	11.9		15.3	26.7		1.2	3.3
													21.7	33.9		23.8	33.9		0.8	3.1
